# Supplementary material for: A new species of Litarachna (Acari, Hydrachnidia, Pontarachnidae) from a Caribbean mesophotic coral ecosystem
Source: Zookeys. 2014 Jul 15;(425):89–97. doi: 10.3897/zookeys.425.8110 (PMC4137308; doi:10.3897/zookeys.425.8110)
Supplement: XML Treatment for Litarachna lopezae [file zookeys.425.8110-treatment1.xml]

<!DOCTYPE tp:taxon-treatment
  PUBLIC "-//TaxonX//DTD Taxonomic Treatment Publishing DTD v0 20100105//EN" "tax-treatment-NSO.dtd">
<tp:taxon-treatment xmlns:tp="http://www.plazi.org/taxpub"><tp:treatment-meta><kwd-group><label>Taxon classification</label><kwd><named-content content-type="kingdom">Animalia</named-content></kwd><kwd><named-content content-type="order">Trombidiformes</named-content></kwd><kwd><named-content content-type="family">Pontarachnidae</named-content></kwd></kwd-group><mixed-citation publication-type="journal"><person-group><name><surname>Pešić</surname><given-names>Vladimir</given-names></name><name><surname>Chatterjee</surname><given-names>Tapas</given-names></name><name><surname>Alfaro</surname><given-names>Monica</given-names></name><name><surname>Schizas</surname><given-names>Nikolaos V.</given-names></name></person-group><article-title>A new species of <italic>Litarachna</italic> (Acari, Hydrachnidia, Pontarachnidae) from a Caribbean mesophotic coral ecosystem</article-title><source>Zookeys</source><day>15</day><month>7</month><year>2014</year><volume>2014</volume><issue>425</issue><fpage>89</fpage><lpage>97</lpage><pub-id pub-id-type="doi">10.3897/zookeys.425.8110</pub-id></mixed-citation></tp:treatment-meta><tp:nomenclature><tp:taxon-name>
                            <tp:taxon-name-part taxon-name-part-type="genus">Litarachna</tp:taxon-name-part>
                            <tp:taxon-name-part taxon-name-part-type="species">lopezae</tp:taxon-name-part>
                            <object-id xmlns:xlink="http://www.w3.org/1999/xlink" content-type="zoobank" xlink:type="simple">http://zoobank.org/4C577A5A-9287-476A-A611-12DD3667687C</object-id>
                        </tp:taxon-name><tp:taxon-status xmlns:xlink="http://www.w3.org/1999/xlink" xlink:type="simple">sp. n.</tp:taxon-status><xref ref-type="fig" rid="F1">Figs 1A–B</xref><xref ref-type="fig" rid="F2">, 2</xref><xref ref-type="fig" rid="F3">, 3A–E</xref></tp:nomenclature><tp:treatment-sec sec-type="distribution"><title>Type series.</title><p>Holotype male, dissected and slide mounted, Puerto Rico, Bajo de Sico, <named-content xmlns:xlink="http://www.w3.org/1999/xlink" content-type="dwc:verbatimCoordinates" xlink:type="simple">18°14'41.676"N, 67°24'45.791"W</named-content>, depth 69.5 m, 20.iv.2011. Paratypes: three males, two females, one deutonymph, same data as holotype, one male and one female dissected and slide mounted.</p></tp:treatment-sec><tp:treatment-sec sec-type="Diagnosis"><title>Diagnosis.</title><p>Adults. Idiosoma small (L 250-300 µm); first coxal plates fused; glandularium-like structure fused with Cx-IV, a pair of small platelets with (according to <xref ref-type="bibr" rid="B17">Wiles et al. 2002</xref>) coxoglandularia 4 and associated setae free in the integument near the lateral posterior apodemes of Cx-IV; ventral margin of P-4 with a setal tubercle and a small peg-like seta.</p></tp:treatment-sec><tp:treatment-sec sec-type="Description"><title>Description.</title><p><italic>General features</italic> – First coxal plates fused medially; suture lines Cx-I/II complete, suture line Cx-II/III and Cx-III/IV incomplete. Posterior margin of Cx-IV with two pairs of apodemes of moderate length, the medial longer than lateral ones, extending beyond anterior margin of genital field; glandularium-like structure on the outer side of lateral posterior apodemes of Cx-IV, fused with the fourth coxal plates; a pair of small platelets with coxoglandularia 4 and associated setae free in the integument near the lateral posterior apodemes of Cx-IV; posterior to the genital field a pair of platelets with three pores, and three pairs of small wheel-like acetabula, with relatively few radiating spokes. Excretory pore unsclerotized, near posterior end of idiosoma. Palp: ventral margin of P-2 concave without extension; ventral margin of P-4 with a setal tubercle and a small peg-like seta. Legs (<xref ref-type="fig" rid="F3">Fig. 3C</xref>): swimming seta numbers: III-L-5, 1; IV-L-4, 1; IV-L-5, 1. Male: genital field consisting of a sclerotized ring with four pairs of setae; four pairs of perigenital setae free in integument around genital field. Female: pre and postgenital sclerites bowed.</p><p>Deutonymph. As in adults but lacking genital field; glandularium-like structure free in the integument on the outer side of lateral posterior apodemes of Cx-IV.</p><!--PageBreak--><p><italic>Measurements.</italic> Male (holotype, in parentheses paratype, n = 1) – Idiosoma (ventral view, <xref ref-type="fig" rid="F1">Figs 1A</xref>, <xref ref-type="fig" rid="F2">2</xref>) L 258 (268), W 234 (230); coxal field L 116 (106), Cx-III W 154 (158); ring-shaped genital plate L 29 (31), W 25 (24); chelicera total L (116). Palp (<xref ref-type="fig" rid="F3">Figs 3A-B</xref>): total L 183 (182), dL/H, L/H ratio: P-1, 17/12, 1.38 (16/12, 1.3); P-2, 52/28, 1.89 (53/29, 1.86); P-3, 22/23, 0.97 (23/23, 1.0); P-4, 67/17, 4.0 (67/17, 4.0); P-5, 25/10, 2.5 (23/10. 2.4); dL P-2/P-4 ratio 0.78 (0.79); dL of I-L-3-6: 35, 34, 53 (52), 71 (73); I-L-6 H 17 (15), I-L-6 dL/H ratio 4.3 (4.7); dL of IV-L-2-6: 35, 42, 68, 88, 88.</p><fig id="F1" position="float" orientation="portrait"><label>Figure 1.</label><caption><p><italic><tp:taxon-name>Litarachna lopezae</tp:taxon-name></italic> sp. n., Bajo de Sico (<bold>A</bold> male, <bold>B</bold> female): idiosoma, ventral view. Scale bar = 100 µm.</p></caption><graphic xmlns:xlink="http://www.w3.org/1999/xlink" xlink:href="zookeys-425-089-g001.jpg" position="float" orientation="portrait" xlink:type="simple"/></fig><fig id="F2" position="float" orientation="portrait"><label>Figure 2.</label><caption><p>Photograph of <italic><tp:taxon-name>Litarachna lopezae</tp:taxon-name></italic> sp. n., male, Bajo de Sico: ventral view.</p></caption><graphic xmlns:xlink="http://www.w3.org/1999/xlink" xlink:href="zookeys-425-089-g002.jpg" position="float" orientation="portrait" xlink:type="simple"/></fig><p>Female – Idiosoma (ventral view, <xref ref-type="fig" rid="F1">Fig. 1B</xref>) L 295, W 237; coxal field L 118, Cx-III W 160; genital field L 44, pregenital sclerite W 34, postgenital sclerite W 35; chelicera total L 134. Palp (<xref ref-type="fig" rid="F3">Fig. 3D</xref>): total L 190, dL/H, L/H ratio: P-1, 16/12, 1.3; P-2, 59/31, 1.9; P-3, 19/24, 0.78; P-4, 71/17, 4.2; P-5, 25/11, 2.35; dL P-2/P-4 ratio 0.83; dL of IV-L-4-6: 74, 91, 92.</p><fig id="F3" position="float" orientation="portrait"><label>Figure 3.</label><caption><p><italic><tp:taxon-name>Litarachna lopezae</tp:taxon-name></italic> sp. n., Bajo de Sico (A-C = male, D = female, E = deutonymph): <bold>A–B, D</bold> palp <bold>C</bold> I-L-5-6 <bold>E</bold> idiosoma, ventral view. Scale bar = 100 µm.</p></caption><graphic xmlns:xlink="http://www.w3.org/1999/xlink" xlink:href="zookeys-425-089-g003.jpg" position="float" orientation="portrait" xlink:type="simple"/></fig><p>Deutonymph – Idiosoma (ventral view, <xref ref-type="fig" rid="F3">Fig. 3E</xref>) L 220, W 190; coxal field L 90, Cx-III W 119; palp: total L 129, dL/H, L/H ratio: P-1, 13/9, 1.4; P-2, 34/20, 1.7; P-3, 17/17, 1.0; P-4, 48/13, 3.7; P-5, 17/7, 2.46 dL P-2/P-4 ratio 0.71.</p></tp:treatment-sec><tp:treatment-sec sec-type="Etymology"><title>Etymology.</title><p>This species is named after the famous Puerto Rican singer Jennifer Lopez.</p></tp:treatment-sec><tp:treatment-sec sec-type="Remarks"><title>Remarks.</title><p>Six <!--PageBreak--><italic><tp:taxon-name>Litarachna</tp:taxon-name></italic> species have their first coxal plates fused, i.e., <italic><tp:taxon-name>Litarachna degiustii</tp:taxon-name></italic> Cook, 1958 (Caribbean Sea – <xref ref-type="bibr" rid="B1">Cook 1958</xref>, <xref ref-type="bibr" rid="B10">Pešić et al. 2008</xref>), <italic><tp:taxon-name>Litarachna amnicola</tp:taxon-name></italic> Cook, 1986 (Tasmania – <xref ref-type="bibr" rid="B2">Cook 1986</xref>, <xref ref-type="bibr" rid="B11">Pešić and Smit 2009</xref>), <italic><tp:taxon-name>Litarachna brasiliensis</tp:taxon-name></italic> Smit, 2007 (Brazil – <xref ref-type="bibr" rid="B16">Smit 2007</xref>), <italic><tp:taxon-name>Litarachna caribica</tp:taxon-name></italic> Pešić, Chatterjee &amp; Schizas, 2008 (Caribbean Sea – <xref ref-type="bibr" rid="B10">Pešić et al. 2008</xref>), <italic><tp:taxon-name>Litarachna indica</tp:taxon-name></italic> Pešić, Chatterjee &amp; Ingole, 2012 (West Indian coast – <xref ref-type="bibr" rid="B12">Pešić et al. 2012a</xref>) and <italic><tp:taxon-name>Litarachna minuta</tp:taxon-name></italic> Pešić, Chatterjee &amp; Marshall, 2013 (Brunei Darussalam – Pešić et al. 2013).</p><p>Due to the glandularium-like structure fused with posterior margin of Cx-IV, <italic><tp:taxon-name>Litarachna lopezae</tp:taxon-name></italic> sp. n. most closely resembles to <italic><tp:taxon-name>Litarachna minuta</tp:taxon-name></italic>, a species known from a single female from Brunei Bay, but differs by a pair of small platelets with coxoglandularia 4 and associated setae lying free in the integument, not fused with Cx-IV (fused in <italic><tp:taxon-name>Litarachna minuta</tp:taxon-name></italic>).</p><p>Moreover, peg-like seta at the base of P-4 ventral projection separates new species from <italic><tp:taxon-name>Litarachna minuta</tp:taxon-name></italic> and other species with fused first coxal plates.</p></tp:treatment-sec><tp:treatment-sec sec-type="Habitat"><title>Habitat.</title><p>The mites were collected from 69.5 m depth. The greatest depth at which pontarachnid mites have been recorded previously was reported by <xref ref-type="bibr" rid="B13">Pešić et al. (2012b)</xref> who found <italic><tp:taxon-name>Pontarachna nemethi</tp:taxon-name></italic> in a mesophotic coral ecosystem near Vieques Island of Puerto Rico at 67 m depth.</p></tp:treatment-sec><tp:treatment-sec sec-type="Distribution"><title>Distribution.</title><p>Only known from the type locality.</p><!--PageBreak--></tp:treatment-sec><ref-list><ref id="B17"><mixed-citation xmlns:xlink="http://www.w3.org/1999/xlink" xlink:type="simple"><person-group><name name-style="western"><surname>Wiles</surname><given-names>PR</given-names></name><name name-style="western"><surname>Chatterjee</surname><given-names>T</given-names></name><name name-style="western"><surname>De Troch</surname><given-names>M</given-names></name></person-group> (<year>2002</year>) <article-title>Two new and one known marine water mite (Acari: Hydrachnidia: Pontarachnidae) from South-East Africa.</article-title><source>Journal of Natural History</source><volume>36</volume>: <fpage>1987</fpage>–<lpage>1994</lpage>. doi: <ext-link ext-link-type="doi" xlink:href="10.1080/00222930110068583" xlink:type="simple">10.1080/00222930110068583</ext-link></mixed-citation></ref><ref id="B1"><mixed-citation xmlns:xlink="http://www.w3.org/1999/xlink" xlink:type="simple"><person-group><name name-style="western"><surname>Cook</surname><given-names>DR</given-names></name></person-group> (<year>1958</year>) <article-title>A new species of <italic>Litarachna</italic> from the British West Indies (Acarina: Pontarachnidae).</article-title><source>Proceedings of The Entomological Society of Washington</source><volume>60</volume>: <fpage>19</fpage>–<lpage>22</lpage>.</mixed-citation></ref><ref id="B10"><mixed-citation xmlns:xlink="http://www.w3.org/1999/xlink" xlink:type="simple"><person-group><name name-style="western"><surname>Pešić</surname><given-names>V</given-names></name><name name-style="western"><surname>Chatterjee</surname><given-names>T</given-names></name><name name-style="western"><surname>Schizas</surname><given-names>N</given-names></name></person-group> (<year>2008</year>) <article-title>Marine water mites (Acari: Hydrachnidia: Pontarachnidae) from the Caribbean Sea, with description of one new species.</article-title><source>Cahiers de Biologie Marine</source><volume>49</volume>: <fpage>253</fpage>–<lpage>259</lpage>.</mixed-citation></ref><ref id="B2"><mixed-citation xmlns:xlink="http://www.w3.org/1999/xlink" xlink:type="simple"><person-group><name name-style="western"><surname>Cook</surname><given-names>DR</given-names></name></person-group> (<year>1986</year>) <article-title>Water mites from Australia.</article-title><source>Memoirs of the American Entomological Institute</source><volume>40</volume>: <fpage>1</fpage>–<lpage>568</lpage>.</mixed-citation></ref><ref id="B11"><mixed-citation xmlns:xlink="http://www.w3.org/1999/xlink" xlink:type="simple"><person-group><name name-style="western"><surname>Pešić</surname><given-names>V</given-names></name><name name-style="western"><surname>Smit</surname><given-names>H</given-names></name></person-group> (<year>2009</year>) <article-title>New records of water mites (Acari: Hydrachnidia) from Tasmania, with descriptions of three new species.</article-title><source>Zootaxa</source><volume>2070</volume>: <fpage>53</fpage>–<lpage>62</lpage>.</mixed-citation></ref><ref id="B16"><mixed-citation xmlns:xlink="http://www.w3.org/1999/xlink" xlink:type="simple"><person-group><name name-style="western"><surname>Smit</surname><given-names>H</given-names></name></person-group> (<year>2007</year>) <article-title><italic>Litarachna brasiliensis</italic> n.sp., the first member of the water mite family Pontarachnidae (Acari: Hydrachnidia) from South America.</article-title><source>Systematic and Applied Acarology</source><volume>12</volume>: <fpage>141</fpage>–<lpage>146</lpage>.</mixed-citation></ref><ref id="B12"><mixed-citation xmlns:xlink="http://www.w3.org/1999/xlink" xlink:type="simple"><person-group><name name-style="western"><surname>Pešić</surname><given-names>V</given-names></name><name name-style="western"><surname>Chatterjee</surname><given-names>T</given-names></name><name name-style="western"><surname>Ingole</surname><given-names>B</given-names></name><name name-style="western"><surname>Velip</surname><given-names>D</given-names></name><name name-style="western"><surname>Pavićević</surname><given-names>A</given-names></name></person-group> (<year>2012a</year>) <article-title>A new species of <italic>Litarachna</italic> Walter, 1925 (Acari: Hydrachnidia) from the West Indian Coast, with a discussion on the diversity of the family Pontarachnidae Koenike, 1910.</article-title><source>Cahiers de Biologie Marine</source><volume>53</volume>: <fpage>547</fpage>–<lpage>553</lpage>.</mixed-citation></ref><ref id="B13"><mixed-citation xmlns:xlink="http://www.w3.org/1999/xlink" xlink:type="simple"><person-group><name name-style="western"><surname>Pešić</surname><given-names>V</given-names></name><name name-style="western"><surname>Chatterjee</surname><given-names>T</given-names></name><name name-style="western"><surname>Schizas</surname><given-names>N</given-names></name></person-group> (<year>2012b</year>) <article-title>A new species of <italic>Pontarachna</italic> (Acari, Hydrachnidia, Pontarachnidae) from a mesophotic coral ecosystem off Vieques Island, Puerto Rico, Caribbean Sea.</article-title><source>Zootaxa</source><volume>3440</volume>: <fpage>63</fpage>–<lpage>67</lpage>.</mixed-citation></ref></ref-list></tp:taxon-treatment>
